# Supplementary material for: Accurate Genome Relative Abundance Estimation Based on Shotgun Metagenomic Reads
Source: PLoS One. 2011 Dec 6;6(12):e27992. doi: 10.1371/journal.pone.0027992 (PMC3232206; doi:10.1371/journal.pone.0027992)
Supplement: Table S1 — Reference genome sets. Columns are NCBI taxon ID (‘NCBI Taxon ID’), organism name (‘Name’), genome project status (‘Status’: ‘D’ for draft and ‘F’ for finished), and data source of genome sequences (‘Source’). (A) ‘HGS’ reference genome set. (B) ‘AMD’ reference genome set. (XLS) [file pone.0027992.s007.xls]

## Sheet: Table S1A. Reference set HGS
NCBI Taxon ID	Name	Status	Source
387090	Bacteroides coprophilus	D	wustl
333849	Enterococcus faecium DO	D	genbank
405531	Bacillus cereus G9842	F	genbank
561180	Bifidobacterium gallicum DSM 20093	D	genbank
405534	Bacillus cereus AH187	F	genbank
457392	Bacteroides 3 2 5	D	genbank
457394	Bacteroides 4 3 47FAA	D	genbank
457395	Bacteroides 9 1 42FAA	D	genbank
84026	Clostridium methylpentosum	D	wustl
106588	Bacteroides capillosus	D	wustl
428125	Clostridium leptum DSM 753	D	genbank
428126	Clostridium spiroforme DSM 1552	D	genbank
428127	Eubacterium dolichum DSM 3991	D	genbank
428128	Eubacterium siraeum DSM 15702	D	genbank
575587	Acinetobacter junii SH205	D	genbank
575595	Lactobacillus crispatus 125 2 CHN	D	genbank
329854	Bacteroides intestinalis	D	wustl
340101	Victivallis vadensis ATCC BAA 548	D	genbank
592015	Anaerobaculum hydrogeniformans ATCC BAA 1850	D	genbank
525337	Lactobacillus paracasei ATCC 25302	D	genbank
310298	Bacteroides coprocola	D	wustl
362663	Escherichia coli 536	F	genbank
272559	Bacteroides fragilis NCTC 9434	F	genbank
450749	Veillonella 6 1 27	D	genbank
537973	Lactobacillus paracasei 8700 2	D	genbank
442563	Bifidobacterium animalis lactis AD011	F	genbank
479436	Veillonella parvula DSM 2008	F	genbank
714962	Escherichia coli IHE3034	F	genbank
403833	Petrotoga mobilis SJ95	F	genbank
155864	Escherichia coli O157H7 EDL933	F	genbank
340186	Escherichia coli E110019	D	genbank
547042	Bacteroides coprophilus DSM 18228	D	genbank
547043	Bifidobacterium pseudocatenulatum DSM 20438	D	genbank
340197	Escherichia coli F11	D	genbank
272621	Lactobacillus acidophilus NCFM	F	genbank
401650	Listeria monocytogenes HPB2262	D	genbank
411901	Bacteroides caccae ATCC 43185	D	genbank
411902	Clostridium bolteae ATCC BAA 613	D	genbank
411903	Collinsella aerofaciens ATCC 25986	D	genbank
33029	Anaerococcus hydrogenalis	D	wustl
33033	Peptostreptococcus micros	D	wustl
338188	Bacteroides finegoldii	D	wustl
33038	Ruminococcus gnavus	D	wustl
33039	Ruminococcus torques	D	wustl
33043	Coprococcus eutactus	D	wustl
102684	Streptococcus infantarius	D	wustl
586220	Leuconostoc mesenteroides cremoris ATCC 19254	D	genbank
645463	Clostridium difficile R20291	F	genbank
88431	Dorea longicatena	D	wustl
557433	Lactobacillus reuteri F275 Kitasato	F	genbank
565641	Enterococcus faecalis X98	D	genbank
565658	Enterococcus faecium 1 231 501	D	genbank
565659	Enterococcus faecium 1 141 733	D	genbank
565662	Enterococcus faecium Com12	D	genbank
565663	Enterococcus faecium Com15	D	genbank
537006	Parabacteroides johnsonii DSM 18315	D	genbank
537007	Blautia hansenii DSM 20583	D	genbank
537011	Prevotella copri DSM 18205	D	genbank
537012	Bacteroides cellulosilyticus DSM 14838	D	genbank
537013	Clostridium methylpentosum DSM 5476	D	genbank
28111	Bacteroides eggerthii	D	wustl
168384	Bryantella formatexigens	D	wustl
362948	Lactobacillus salivarius UCC118	F	genbank
102862	Proteus penneri	D	wustl
580050	Bifidobacterium animalis lactis Bl 04	F	genbank
410072	Coprococcus comes	D	wustl
518634	Bifidobacterium breve DSM 20213	D	genbank
518635	Bifidobacterium angulatum DSM 20098	D	genbank
518636	Clostridium asparagiforme DSM 15981	D	genbank
518637	Eubacterium biforme DSM 3989	D	genbank
78342	Bifidobacterium gallicum	D	wustl
481805	Escherichia coli C ATCC 8739	F	genbank
100886	Catenibacterium mitsuokai	D	wustl
649754	Corynebacterium ammoniagenes DSM 20306	D	genbank
321967	Lactobacillus casei ATCC 334	F	genbank
557598	Laribacter hongkongensis HLHK9	F	genbank
557601	Acinetobacter baumannii AB900	D	genbank
512562	Helicobacter pylori Shi470	F	genbank
334390	Lactobacillus fermentum IFO 3956	F	genbank
47678	Bacteroides caccae	D	wustl
39488	Eubacterium hallii	D	wustl
39492	Eubacterium siraeum	D	wustl
39496	Eubacterium ventriosum	D	wustl
587	Providencia rettgeri	D	wustl
588	Providencia stuartii	D	wustl
387661	Parabacteroides johnsonii	D	wustl
469586	Bacteroides 1 1 6	D	genbank
469587	Bacteroides 2 1 16	D	genbank
469588	Bacteroides 2 1 22	D	genbank
469589	Bacteroides 2 1 33B	D	genbank
469590	Bacteroides 2 2 4	D	genbank
469595	Citrobacter 30 2	D	genbank
469598	Escherichia 3 2 53FAA	D	genbank
469599	Fusobacterium 2 1 31	D	genbank
469602	Fusobacterium 3 1 27	D	genbank
469603	Fusobacterium 3 1 33	D	genbank
469604	Fusobacterium 3 1 36A2	D	genbank
469605	Fusobacterium 3 1 5R	D	genbank
469606	Fusobacterium 4 1 13	D	genbank
469608	Klebsiella 1 1 55	D	genbank
469609	Streptococcus 2 1 36FAA	D	genbank
469615	Fusobacterium gonidiaformans ATCC 25563	D	genbank
469616	Fusobacterium mortiferum ATCC 9817	D	genbank
469617	Fusobacterium ulcerans ATCC 49185	D	genbank
469618	Fusobacterium varium ATCC 27725	D	genbank
469621	Fusobacterium 1 1 41FAA	D	genbank
791161	Enterococcus faecalis PC1 1	D	genbank
613026	Helicobacter bilis ATCC 43879	D	genbank
29347	Clostridium scindens	D	wustl
29348	Clostridium spiroforme	D	wustl
535205	Enterococcus faecium E1071	D	genbank
457388	Bacteroides 2 1 7	D	genbank
457391	Bacteroides 3 1 33FAA	D	genbank
398000	Campylobacter jejuni CG8486	D	genbank
29361	Clostridium nexile	D	wustl
484018	Bacteroides plebeius DSM 17135	D	hmp
29363	Clostridium paraputrificum	D	hmgj
457396	Clostridium 7 2 43FAA	D	genbank
457400	Escherichia 1 1 43	D	genbank
457401	Escherichia 4 1 40B	D	genbank
74426	Collinsella aerofaciens	D	wustl
457405	Fusobacterium 7 1	D	genbank
457412	Ruminococcus 5 1 39BFAA	D	genbank
457416	Veillonella 3 1 44	D	genbank
457421	Clostridiales bacterium 1 7 47FAA	D	genbank
457424	Bacteroides fragilis 3 1 12	D	genbank
473819	Bifidobacterium dentium ATCC 27678	D	genbank
391904	Bifidobacterium longum infantis ATCC 15697	F	genbank
521000	Providencia rettgeri DSM 1131	D	genbank
701177	Escherichia coli O55 H7 CB9615	F	genbank
158850	Providencia rustigianii	D	wustl
45851	Butyrivibrio crossotus	D	wustl
520999	Providencia alcalifaciens DSM 30120	D	genbank
717608	Clostridium saccharolyticum-like K10	D	metahit
521002	Methanobrevibacter smithii DSM 2374	D	genbank
521003	Collinsella intestinalis DSM 13280	D	genbank
820	Bacteroides uniformis	D	wustl
478007	Escherichia coli O157 H7 EC508	D	genbank
573236	Bifidobacterium animalis lactis V9	F	genbank
471870	Bacteroides intestinalis DSM 17393	D	genbank
471871	Clostridium sporogenes ATCC 15579	D	genbank
471872	Streptococcus infantarius ATCC BAA 102	D	genbank
471874	Providencia stuartii ATCC 25827	D	genbank
471875	Ruminococcus lactaris ATCC 29176	D	genbank
837	porphyromonas gingivalis	D	hmgj
471881	Proteus penneri ATCC 35198	D	genbank
441163	Burkholderia oklahomensis EO147	D	genbank
349123	Lactobacillus reuteri 100 23	D	genbank
226185	Enterococcus faecalis V583	F	genbank
226186	Bacteroides thetaiotaomicron VPI-5482	F	genbank
295405	Bacteroides fragilis YCH46	F	genbank
500632	Clostridium nexile DSM 1787	D	genbank
500633	Clostridium hiranonis DSM 13275	D	genbank
500635	Mitsuokella multacida DSM 20544	D	genbank
357276	Bacteroides dorei	D	wustl
500637	Providencia rustigianii DSM 4541	D	genbank
500638	Edwardsiella tarda ATCC 23685	D	genbank
411461	Dorea formicigenerans ATCC 27755	D	genbank
545696	Holdemania filiformis DSM 12042	D	genbank
585543	Bacteroides D20	D	genbank
242619	Porphyromonas gingivalis W83	F	genbank
555970	Bifidobacterium animalis lactis DSM 10140	F	genbank
411467	Bacteroides capillosus ATCC 29799	D	genbank
525258	Clostridium difficile NAP07	D	genbank
525259	Clostridium difficile NAP08	D	genbank
637913	Helicobacter pylori v225d	F	genbank
525278	Enterococcus faecalis TX1322	D	genbank
525279	Enterococcus faecium TX1330	D	genbank
316385	Escherichia coli K 12 substr DH10B	F	genbank
553973	Clostridium hylemonae DSM 15053	D	genbank
543734	Lactobacillus casei	F	genbank
525306	Lactobacillus acidophilus ATCC 4796	D	genbank
525309	Lactobacillus antri DSM 16041	D	genbank
525310	Lactobacillus brevis gravesensis ATCC 27305	D	genbank
52226	Mitsuokella multacida	D	wustl
246787	Bacteroides cellulosilyticus	D	wustl
525318	Lactobacillus buchneri ATCC 11577	D	genbank
486408	Lactobacillus rhamnosus HN001	D	genbank
486409	Bifidobacterium animalis lactis HN019	D	genbank
525325	Lactobacillus fermentum ATCC 14931	D	genbank
525327	Lactobacillus hilgardii ATCC 8290	D	genbank
54291	Raoultella ornithinolytica	D	hmgj
310297	Bacteroides plebeius	D	wustl
525338	Lactobacillus plantarum ATCC 14917	D	genbank
525341	Lactobacillus reuteri CF48 3A	D	genbank
525361	Lactobacillus rhamnosus LMS2 1	D	genbank
525362	Lactobacillus ruminis ATCC 25644	D	genbank
525364	Lactobacillus salivarius ATCC 11741	D	genbank
525365	Lactobacillus ultunensis DSM 16047	D	genbank
525367	Listeria grayi DSM 20601	D	genbank
451640	Catenibacterium mitsuokai DSM 15897	D	genbank
89152	Clostridium hiranonis	D	wustl
89153	Clostridium hylemonae	D	wustl
411489	Clostridium L2 50	D	genbank
474186	Enterococcus faecalis OG1RF	D	genbank
306264	Campylobacter upsaliensis RM3195	D	genbank
205913	Bifidobacterium longum DJO10A	F	genbank
476272	Blautia hydrogenotrophica DSM 10507	D	genbank
470145	Bacteroides coprocola DSM 17136	D	genbank
470146	Coprococcus comes ATCC 27758	D	genbank
717958	Coprococcus comes SL7/1	D	metahit
717960	Eubacterium cylindroides T2-87	D	metahit
449673	Bacteroides stercoris ATCC 43183	D	genbank
717962	Coprococcus catus GD/7	D	metahit
570508	Helicobacter pylori P12	F	genbank
53443	Blautia hydrogenotrophica	D	wustl
46228	Ruminococcus lactaris	D	wustl
357544	Helicobacter pylori HPAG1	F	genbank
511145	Escherichia coli K 12 substr MG1655	F	genbank
398513	Bifidobacterium bifidum NCIMB 41171	D	genbank
261299	Clostridium bartlettii	D	wustl
390333	Lactobacillus delbrueckii bulgaricus	F	genbank
324831	Lactobacillus gasseri ATCC 33323	F	genbank
556258	Bacteroides D1	D	genbank
31971	Eubacterium dolichum	D	wustl
556260	Bacteroides dorei 5 1 36 D4	D	genbank
556263	Fusobacterium D12	D	genbank
556264	Fusobacterium D11	D	genbank
556266	Shigella D9	D	genbank
556267	Helicobacter winghamensis ATCC BAA 430	D	genbank
556268	Oxalobacter formigenes HOxBLS	D	genbank
556269	Oxalobacter formigenes OXCC13	D	genbank
556270	Mollicutes bacterium D7	D	genbank
340184	Escherichia coli B7A	D	genbank
566550	Clostridium hathewayi DSM 13479	D	genbank
566552	Bifidobacterium catenulatum DSM 16992	D	genbank
257314	Lactobacillus johnsonii NCC 533	F	genbank
1322	Blautia hansenii	D	wustl
165179	Prevotella copri	D	wustl
537937	Bifidobacterium longum infantis CCUG 52486	D	genbank
556259	Bacteroides D2	D	genbank
331111	Escherichia coli E24377A	F	genbank
331112	Escherichia coli HS	F	genbank
105841	Anaerostipes caccae	D	wustl
537970	Helicobacter canadensis MIT 98 5491	D	genbank
537971	Helicobacter cinaedi CCUG 18818	D	genbank
537972	Helicobacter pullorum MIT 98 5489	D	genbank
39486	Dorea formicigenerans	D	wustl
28026	Bifidobacterium pseudocatenulatum	D	wustl
568703	Lactobacillus rhamnosus GG	F	genbank
568704	Lactobacillus rhamnosus Lc 705	F	genbank
435590	Bacteroides vulgatus ATCC 8482	F	genbank
1260	Finegoldia magna	D	hmgj
46503	Parabacteroides merdae	D	wustl
46506	Bacteroides stercoris	D	wustl
718252	Faecalibacterium prausnitzii L2-6	D	metahit
718253	Bifidobacterium pseudocatenulatum D2CA	D	metahit
718255	Roseburia intestinalis XB6B4	D	metahit
126385	Providencia alcalifaciens	D	wustl
500639	Enterobacter cancerogenus ATCC 35316	D	genbank
500640	Citrobacter youngae ATCC 29220	D	genbank
502347	Escherichia albertii TW07627	D	genbank
265669	Listeria monocytogenes 4b F2365	F	genbank
552396	Erysipelotrichaceae bacterium 5 2 54FAA	D	genbank
243277	Vibrio cholerae	F	genbank
28116	Bacteroides ovatus	D	wustl
28117	Alistipes putredinis	D	wustl
169435	Anaerotruncus colihominis	D	wustl
334413	Finegoldia magna ATCC 29328	F	genbank
657317	Eubacterium rectale M104/1	D	metahit
499171	Helicobacter pylori HPKX 438 AG0C1	D	genbank
499172	Helicobacter pylori HPKX 438 CA4C1	D	genbank
411486	Clostridium M62 1	D	genbank
1531	Clostridium clostridioforme	D	hmgj
657322	Faecalibacterium prausnitzii SL3/3	D	metahit
1535	Clostridium leptum	D	wustl
1547	Clostridium ramosum	D	wustl
216592	Escherichia coli 042	F	genbank
445970	Alistipes putredinis DSM 17216	D	genbank
445971	Anaerofustis stercorihominis DSM 17244	D	genbank
445972	Anaerotruncus colihominis DSM 17241	D	genbank
445973	Clostridium bartlettii DSM 16795	D	genbank
445974	Clostridium ramosum DSM 1402	D	genbank
445975	Collinsella stercoris DSM 13279	D	genbank
386585	Escherichia coli O157H7	F	genbank
478749	Bryantella formatexigens DSM 14469	D	genbank
290338	Citrobacter koseri ATCC BAA-895	F	genbank
515619	Eubacterium rectale ATCC 33656	F	genbank
515620	Eubacterium eligens ATCC 27750	F	genbank
349741	Akkermansia muciniphila ATCC BAA 835	F	genbank
349747	Yersinia pseudotuberculosis IP 31758	F	genbank
759350	Bifidobacterium longum JDM301	F	genbank
333367	Clostridium asparagiforme	D	wustl
1598	Lactobacillus reuteri	D	hmgj
491074	Enterococcus faecalis TX0104	D	genbank
491077	Lactobacillus reuteri SD2112	D	genbank
40520	Ruminococcus obeum	D	wustl
364106	Escherichia coli UTI89	F	genbank
1613	Lactobacillus fermentum	D	hmgj
552531	Bifidobacterium animalis lactis BB 12	F	genbank
208479	Clostridium bolteae	D	wustl
69218	Enterobacter cancerogenus	D	wustl
417398	Vibrio cholerae MZO 2	D	genbank
1660	Actinomyces odontolyticus	D	wustl
384638	Bacteroides pectinophilus	D	wustl
548480	Bifidobacterium longum infantis ATCC 55813	D	genbank
548485	Lactobacillus reuteri MM4 1A	D	genbank
1680	Bifidobacterium adolescentis	D	wustl
1681	Bifidobacterium bifidum	D	hmgj
1683	Bifidobacterium angulatum	D	wustl
544405	Helicobacter pylori 98 10	D	genbank
544406	Helicobacter pylori B128	D	genbank
1689	Bifidobacterium dentium	D	wustl
536231	Roseburia intestinalis L1 82	D	genbank
360104	Campylobacter concisus 13826	F	genbank
360105	Campylobacter curvus 525 92	F	genbank
360107	Campylobacter hominis ATCC BAA-381	F	genbank
360112	Campylobacter jejuni HB93 13	D	genbank
585397	Escherichia coli ED1a	F	genbank
644042	Lactobacillus plantarum JDM1	F	genbank
511680	Butyrivibrio crossotus DSM 2876	D	genbank
1735	Eubacterium biforme	D	wustl
192222	Campylobacter jejuni	F	genbank
622312	Roseburia inulinivorans DSM 16841	D	genbank
216816	Bifidobacterium longum	D	metahit
61171	Holdemania filiformis	D	wustl
147206	Collinsella stercoris	D	wustl
147207	Collinsella intestinalis	D	wustl
349968	Yersinia bercovieri ATCC 43970	D	genbank
585506	Weissella paramesenteroides ATCC 33313	D	genbank
585517	Lactobacillus reuteri MM2 3	D	genbank
585520	Lactobacillus helveticus DSM 20075	D	genbank
573235	Escherichia coli O26 H11 11368	F	genbank
585524	Lactobacillus amylolyticus DSM 11664	D	genbank
411459	Ruminococcus obeum ATCC 29174	D	genbank
411460	Ruminococcus torques ATCC 27756	D	genbank
214853	Anaerofustis stercorihominis	D	wustl
411462	Dorea longicatena DSM 13814	D	genbank
411463	Eubacterium ventriosum ATCC 27560	D	genbank
411464	Desulfovibrio piger ATCC 29098	D	genbank
411465	Parvimonas micra ATCC 33270	D	genbank
431946	Escherichia coli SE15	F	genbank
431947	Porphyromonas gingivalis ATCC 33277	F	genbank
411468	Clostridium scindens ATCC 35704	D	genbank
411469	Eubacterium hallii DSM 3353	D	genbank
411470	Ruminococcus gnavus ATCC 29149	D	genbank
411471	Subdoligranulum variabile DSM 15176	D	genbank
206672	Bifidobacterium longum	F	genbank
411474	Coprococcus eutactus ATCC 27759	D	genbank
411476	Bacteroides ovatus ATCC 8483	D	genbank
411477	Parabacteroides merdae ATCC 43184	D	genbank
411479	Bacteroides uniformis ATCC 8492	D	genbank
411481	Bifidobacterium adolescentis L2 32	D	genbank
411483	Faecalibacterium prausnitzii A2 165	D	genbank
411484	Clostridium SS2 1	D	genbank
411485	Faecalibacterium prausnitzii M21 2	D	genbank
409438	Escherichia coli SE11	F	genbank
563041	Helicobacter pylori G27	F	genbank
411490	Anaerostipes caccae DSM 14662	D	genbank
561177	Anaerococcus hydrogenalis DSM 7454	D	genbank
1685	Bifidobacterium breve	D	wustl
1686	Bifidobacterium catenulatum	D	wustl
483214	Methanobrevibacter smithii DSM 2375	D	genbank
483215	Bacteroides finegoldii DSM 17565	D	genbank
483216	Bacteroides eggerthii DSM 20697	D	genbank
483217	Bacteroides dorei DSM 17855	D	genbank
483218	Bacteroides pectinophilus ATCC 43243	D	genbank
339860	Methanosphaera stadtmanae	F	genbank
657309	Bacteroides xylanisolvens XB1A	D	metahit
657313	Ruminococcus torques L2-14	D	metahit
657314	Ruminococcus obeum A2-162	D	metahit
657315	Roseburia intestinalis M50/1	D	metahit
657316	Megamonas hypermegale ART12/1	D	metahit
393125	Listeria monocytogenes FSL R2 503	D	genbank
657318	Eubacterium rectale A1-86	D	metahit
657319	Eubacterium siraeum 70/3	D	metahit
657321	Ruminococcus bromii L2-63	D	metahit
393130	Listeria monocytogenes J0161	D	genbank
657324	Butyrivibrio fibrisolvens 16/4	D	metahit
717961	Eubacterium siraeum V10Sc8a	D	metahit
354242	Campylobacter jejuni 81-176	F	genbank
85962	Helicobacter pylori 26695	F	genbank
85963	Helicobacter pylori J99	F	genbank
675806	Vibrio mimicus MB 451	D	genbank
675807	Vibrio cholerae RC27	D	genbank
675808	Vibrio cholerae INDRE 91 1	D	genbank
675809	Vibrio cholerae CT 5369 93	D	genbank
675810	Vibrio RC341	D	genbank
675811	Vibrio furnissii CIP 102972	D	genbank
675812	Grimontia hollisae CIP 101886	D	genbank
702443	Bacteroides ovatus SD CMC 3f	D	genbank
702444	Bacteroides ovatus SD CC 2a	D	genbank
702446	Bacteroides vulgatus PC510	D	genbank
702447	Bacteroides xylanisolvens SD CC 1b	D	genbank
702450	Turicibacter PC909	D	genbank
563191	Acidaminococcus D21	D	genbank
563193	Parabacteroides D13	D	genbank
563194	Pediococcus acidilactici 7 4	D	genbank

## Sheet: Table S1B. Reference set AMD
NCBI Taxon ID	Name	Status	Source
380394	Acidithiobacillus ferrooxidans ATCC 53993	F	genbank
349163	Acidiphilium cryptum JF-5	F	genbank
261388	Ferroplasma sp. Type II	D	download
240015	Acidobacterium capsulatum ATCC 51196	F	genbank
419541	Leptospirillum sp. Group II '5-way CG'	D	download
243159	Acidithiobacillus ferrooxidans ATCC 23270	F	genbank
