# Supplementary material for: Accurate Genome Relative Abundance Estimation Based on Shotgun Metagenomic Reads
Source: PLoS One. 2011 Dec 6;6(12):e27992. doi: 10.1371/journal.pone.0027992 (PMC3232206; doi:10.1371/journal.pone.0027992)
Supplement: Table S2 — Mapping rate statistics. Columns are read set name (‘Set Name’), total number of reads (‘Total Reads’), number of mapped reads (‘Mapped Reads’), proportion of mapped reads (‘Mapped rate’), number of ambiguous reads(‘Ambiguous Reads’), proportion of ambiguous reads (‘Ambiguous rate’). ‘xxx_yyy_zzz’ abbreviation is as specified in Methods, where ‘xxx’ is the read set, ‘yyy’ is the reference genome set and ‘zzz’ is the cut-off for identity rate. (A) ‘hg_HGS_90’. (B) ‘jhg_HGS_90’. (C) ‘jhg_HGS_90’. (D) ‘amd_AMD_90’. (E) ‘hg_HGS_75’. (F) ‘jhg_HGS_75’. (G) ‘uhg_HGS_75’. (H) ‘amd_AMD_75’. (I) Median (‘Median’), minimum (‘Min’) and maximum (‘Max’) summary of mapped ratios in panels (A–H). (J) Median (‘Median’), minimum (‘Min’) and maximum (‘Max’) summary of ambiguous ratios in panels (A–H). (XLS) [file pone.0027992.s008.xls]

## Sheet: TS2A. mapping_summary_hg_HGS_90
Set Name	Total Reads	Mapped Reads	Mapped Ratio	Ambiguous Reads	Ambiguous Ratio
s7	66268	28595	0.43151	20092	0.70264
s8	77007	38621	0.50153	25400	0.65767

## Sheet: T2B. mapping_summary_jhg_HGS_90
Set Name	Total Reads	Mapped Reads	Mapped Ratio	Ambiguous Reads	Ambiguous Ratio
In-A	75532	56039	0.74192	46970	0.83817
In-B	79972	61511	0.76916	51821	0.84247
In-D	80627	44849	0.55625	31553	0.70354
In-E	79787	59455	0.74517	52424	0.88174
In-M	87324	52054	0.5961	43134	0.82864
In-R	81346	46359	0.5699	33513	0.7229
F1-S	78123	50206	0.64265	38980	0.7764
F1-T	80477	28961	0.35987	19118	0.66013
F1-U	80796	56998	0.70546	18206	0.31941
F2-V	79846	31143	0.39004	18642	0.59859
F2-W	78670	44500	0.56565	35489	0.79751
F2-X	79773	29879	0.37455	20518	0.6867
F2-Y	79357	49535	0.6242	39009	0.7875

## Sheet: T2C.mapping_summary_uhg_HGS_90
Set Name	Total Reads	Mapped Reads	Mapped Ratio	Ambiguous Reads	Ambiguous Ratio
F1T1Le1	217386	88086	0.40521	60696	0.68905
F1T2Le1	443526	178382	0.40219	116572	0.6535
F1MOv1	510972	282328	0.55253	211785	0.75014
F2T1Le1	414754	300741	0.72511	248070	0.82486
F2T2Le1	490776	289529	0.58994	206361	0.71275
F2MOb1	535763	271962	0.50762	187598	0.68979
F3T1Le1	555853	286050	0.51461	193428	0.6762
F3T2Le1	414497	202540	0.48864	141548	0.69886
F3MOv1	499499	267974	0.53649	205097	0.76536
F7T1Ob1	498880	297207	0.59575	223870	0.75325
F7T2Ob1	495039	245030	0.49497	149200	0.60891
F7MOb1	413772	243418	0.58829	187510	0.77032
F10T1Ob1	302772	146100	0.48254	104023	0.712
F10T2Ob1	502399	284759	0.5668	207899	0.73009
F10MOv1	495865	263959	0.53232	182409	0.69105
F15T1Ob1	519072	222799	0.42923	142735	0.64064
F15T2Ob1	549700	308266	0.56079	218973	0.71034
F15MOb1	434187	162763	0.37487	93998	0.57751

## Sheet: T2D.mapping_summary_amd_AMD_90
Set Name	Total Reads	Mapped Reads	Mapped Ratio	Ambiguous Reads	Ambiguous Ratio
5waycg	180713	82479	0.45641	2668	0.032348

## Sheet: T2E. mapping_summary_hg_HGS_75
Set Name	Total Reads	Mapped Reads	Mapped Ratio	Ambiguous Reads	Ambiguous Ratio
s7	66268	37840	0.57101	29595	0.78211
s8	77007	48049	0.62396	36469	0.759

## Sheet: T2F. mapping_summary_jhg_HGS_75
Set Name	Total Reads	Mapped Reads	Mapped Ratio	Ambiguous Reads	Ambiguous Ratio
In-A	75532	59187	0.7836	51520	0.87046
In-B	79972	66875	0.83623	61166	0.91463
In-D	80627	53396	0.66226	42677	0.79925
In-E	79787	62701	0.78585	56757	0.9052
In-M	87324	58095	0.66528	48180	0.82933
In-R	81346	54337	0.66797	43747	0.80511
F1-S	78123	56597	0.72446	47254	0.83492
F1-T	80477	35255	0.43808	25546	0.72461
F1-U	80796	69894	0.86507	57053	0.81628
F2-V	79846	42315	0.52996	30846	0.72896
F2-W	78670	51506	0.65471	44230	0.85873
F2-X	79773	37899	0.47509	28847	0.76115
F2-Y	79357	55986	0.7055	47295	0.84476

## Sheet: T2G.mapping_summary_uhg_HGS_75
Set Name	Total Reads	Mapped Reads	Mapped rate	Ambiguous Reads	Ambiguous rate
F1T1Le1	217386	105650	0.486	81741	0.7737
F1T2Le1	443526	208574	0.47026	153523	0.73606
F1MOv1	510972	315439	0.61733	254316	0.80623
F2T1Le1	414754	330506	0.79687	290712	0.8796
F2T2Le1	490776	328200	0.66874	248996	0.75867
F2MOb1	535763	321796	0.60063	245764	0.76373
F3T1Le1	555853	327895	0.5899	257037	0.7839
F3T2Le1	414497	241063	0.58158	189689	0.78689
F3MOv1	499499	311194	0.62301	257038	0.82597
F7T1Ob1	498880	327263	0.656	258516	0.78993
F7T2Ob1	495039	277009	0.55957	191386	0.6909
F7MOb1	413772	278115	0.67215	230193	0.82769
F10T1Ob1	302772	173028	0.57148	136578	0.78934
F10T2Ob1	502399	337056	0.67089	272330	0.80797
F10MOv1	495865	309078	0.62331	235591	0.76224
F15T1Ob1	519072	264660	0.50987	187156	0.70716
F15T2Ob1	549700	349789	0.63633	269314	0.76993
F15MOb1	434187	195870	0.45112	123700	0.63154

## Sheet: T2H.mapping_summary_amd_AMD_75
Set Name	Total Reads	Mapped Reads	Mapped Ratio	Ambiguous Reads	Ambiguous Ratio
5waycg	180713	90234	0.49932	3536	0.039187

## Sheet: TS2I. mapped_ratio_summary
Set	Median	Min	Max
hg_HGS_75	0.59749	0.57101	0.62396
hg_HGS_90	0.46652	0.43151	0.50153
uhg_HGS_90	0.52347	0.37487	0.72511
amd_AMD_75	0.49932	0.49932	0.49932
jhg_HGS_75	0.66797	0.43808	0.86507
jhg_HGS_90	0.5961	0.35987	0.76916
amd_AMD_90	0.45641	0.45641	0.45641
uhg_HGS_75	0.60898	0.45112	0.79687

## Sheet: TS2J. ambiguous_ratio_summary
Set	Median	Min	Max
hg_HGS_75	0.4601	0.4466	0.4736
hg_HGS_90	0.3165	0.3032	0.3298
uhg_HGS_90	0.359	0.2165	0.5981
amd_AMD_75	0.0196	0.0196	0.0196
jhg_HGS_75	0.5622	0.3174	0.7648
jhg_HGS_90	0.4511	0.2253	0.6571
amd_AMD_90	0.0148	0.0148	0.0148
uhg_HGS_75	0.4688	0.2849	0.7009
