# Supplementary material for: Accurate Genome Relative Abundance Estimation Based on Shotgun Metagenomic Reads
Source: PLoS One. 2011 Dec 6;6(12):e27992. doi: 10.1371/journal.pone.0027992 (PMC3232206; doi:10.1371/journal.pone.0027992)
Supplement: Table S3 — Average genome length. Average genome length estimates from GRAMMy. ‘xxx_yyy_zzz’ abbreviation is as specified in Methods, where ‘xxx’ is the read set, ‘yyy’ is the reference genome set and ‘zzz’ is the cut-off for identity rate. Median (‘Median’), minimum (‘Min’) and maximum (‘Max’) summary of GRAMMy estimated average genome length. (XLS) [file pone.0027992.s009.xls]

## Sheet: TS4. average_genome_length
Set	Median	Min	Max
hg_HGS_75	2804234	2588230	3020237
hg_HGS_90	2890092	2660792	3119393
uhg_HGS_90	3619072	3047940	4752910
amd_AMD_75	2163084	2163084	2163084
jhg_HGS_75	3739752	2278401	5412125
jhg_HGS_90	3745629	2268438	5657331
amd_AMD_90	2164584	2164584	2164584
uhg_HGS_75	3580243	3027202	4696224
