# Supplementary material for: Accurate Genome Relative Abundance Estimation Based on Shotgun Metagenomic Reads
Source: PLoS One. 2011 Dec 6;6(12):e27992. doi: 10.1371/journal.pone.0027992 (PMC3232206; doi:10.1371/journal.pone.0027992)
Supplement: Table S4 — GRAMMy estimates of GRAs for the human gut samples. Each row represents a data set and each column represents a species. The excel file name is abbreviated as ‘xxx_yyy_zzz’ , where ‘xxx’ is the read set, ‘yyy’ is the reference genome set, and ‘zzz’ is the cut-off for identity rate. A) ‘hg_HGS_90’. (B) ‘jhg_HGS_90’. (C) ‘jhg_HGS_90’. (D) ‘hg_HGS_75’. (E) ‘jhg_HGS_75’. (F) ‘uhg_HGS_75’. (XLS) [file pone.0027992.s010.xls]

## Sheet: hg_HGS_90_species
Set Name	Mitsuokella multacida	Bacteroides cellulosilyticus	Roseburia intestinalis	Bifidobacterium gallicum	Clostridium ramosum	Bacteroides coprophilus	Raoultella ornithinolytica	Catenibacterium mitsuokai	Laribacter hongkongensis	Bacteroides plebeius	Bacteroides coprocola	Dorea formicigenerans	Citrobacter koseri	Lactobacillus acidophilus	Lactobacillus brevis	Lactobacillus buchneri	Lactobacillus casei	Lactobacillus delbrueckii	Escherichia coli	Clostridium paraputrificum	Lactobacillus hilgardii	Lactobacillus plantarum	Clostridium asparagiforme	Clostridium methylpentosum	Fusobacterium sp. 2_1_31	Lactobacillus gasseri	Lactobacillus paracasei	Bacteroides caccae	Eubacterium hallii	Clostridium hylemonae	Escherichia albertii	Eubacterium rectale	Eubacterium siraeum	Ruminococcus bromii	Eubacterium ventriosum	Providencia rettgeri	Providencia stuartii	Lactobacillus fermentum	Bacteroides sp. 1_1_6	Bacteroides sp. 2_1_16	Bacteroides sp. 2_1_22	Bacteroides sp. 2_1_33B	Bacteroides sp. 2_2_4	Lactobacillus ruminis	Lactobacillus salivarius	Citrobacter sp. 30_2	Bacteroides capillosus	Escherichia sp. 3_2_53FAA	Clostridium bolteae
s7	0.01928	0	0.011823	0.0038568	0.00096408	0	0	0.0093247	0	0	0	0.010651	0	0.00082029	0	0	0.00087092	0	0.0025294	0.0048076	0	0	0.0023644	0.0030353	0	0.0033654	0.00050127	0.0053153	0.0042336	0.0049218	0	0.007937	0.029775	0.010663	0.0068771	0	0.00059425	0.0017107	0	0	0	0	0	0.0034158	0.0034322	0	0.00056908	0	0.0055205
s8	0.0013045	0	0.034409	0.00068006	0.0061295	0	0	0.0015526	0	0	0	0.030866	0	0	0	0	0	0	0.0022552	0	0	0	0.0012066	0.0091694	0	0	0.0014306	0.0021411	0.015265	0.0029569	0	0.029604	0.030509	0.031098	0.0082577	0	0.00072938	0	0	0	0	0	0	0	0	0	0.0011713	0	0.0080836
[truncated: 162 more columns]

## Sheet: jhg_HGS_90_species
Set Name	Mitsuokella multacida	Bacteroides cellulosilyticus	Roseburia intestinalis	Bifidobacterium gallicum	Clostridium ramosum	Bacteroides coprophilus	Raoultella ornithinolytica	Catenibacterium mitsuokai	Laribacter hongkongensis	Bacteroides plebeius	Bacteroides coprocola	Dorea formicigenerans	Citrobacter koseri	Lactobacillus acidophilus	Lactobacillus brevis	Lactobacillus buchneri	Lactobacillus casei	Lactobacillus delbrueckii	Escherichia coli	Clostridium paraputrificum	Lactobacillus hilgardii	Lactobacillus plantarum	Clostridium asparagiforme	Clostridium methylpentosum	Fusobacterium sp. 2_1_31	Lactobacillus gasseri	Lactobacillus paracasei	Bacteroides caccae	Eubacterium hallii	Clostridium hylemonae	Escherichia albertii	Eubacterium rectale	Eubacterium siraeum	Ruminococcus bromii	Eubacterium ventriosum	Providencia rettgeri	Providencia stuartii	Lactobacillus fermentum	Bacteroides sp. 1_1_6	Bacteroides sp. 2_1_16	Bacteroides sp. 2_1_22	Bacteroides sp. 2_1_33B	Bacteroides sp. 2_2_4	Lactobacillus ruminis	Lactobacillus salivarius	Citrobacter sp. 30_2	Bacteroides capillosus	Escherichia sp. 3_2_53FAA	Clostridium bolteae
In-A	0	0	0.055355	0	0.005098	0.13529	0	0	0	0.050426	0.01046	0.0025942	0	0	0	0	0	0	0.00062693	0	0	0	0	0.0035121	0	0	0	0.0064326	0	0	0	0.20382	0.0030365	0.0019774	0.0014999	0	0.0016196	0	0.0045687	0.0037795	0.00069485	0.001975	0.0033631	0	0	0	0.0012032	0	0.0017081
In-B	0	0	0	0.08258	0	0	0	0	0	0	0	0	0	0	0	0	0	0	0.0016276	0	0	0	0	0	0	0	0	0	0	0	0	0	0	0	0	0	0	0	0	0	0	0	0	0	0	0	0	0	0
In-D	0.018559	0.098867	0.0149	0.0028604	0.0017311	0.0061672	0.00052968	0.00077793	0	0.1539	0.11902	0.0022454	0	0	0	0	0	0	0.00073483	0	0	0	0.00052932	0.0020571	0	0	0	0.0011055	0.00067136	0.0068951	0	0.032984	0.0066803	0.004655	0.013751	0	0.001213	0	0.0010282	0.00086345	0	0.0053963	0.0014201	0	0	0	0.0080477	0	0.0012737
In-E	0	0	0.00080052	0.0035025	0	0	0	0.0011545	0	0	0	0.0018576	0	0	0	0	0	0	0	0	0	0	0	0	0	0	0	0	0.00078001	0.0010528	0	0	0	0	0	0	0	0	0	0	0	0	0	0	0	0	0	0	0
In-M	0	0	0.0012247	0	0	0	0.00050428	0.0036351	0	0	0	0.0061306	0.0010395	0	0	0	0.00062636	0	0.40828	0.00088424	0	0	0.0013637	0.00081788	0	0	0	0.00067094	0.0011407	0.0045373	0	0	0	0	0.0030287	0	0.00061573	0	0	0	0	0	0	0	0	0.0074104	0.0017174	0.03147	0.0059285
In-R	0.00077325	0.0090104	0.041543	0.0011703	0.0020665	0.073725	0	0.00051513	0	0.008926	0.0052249	0.0072481	0	0	0	0	0	0	0.012409	0	0	0	0	0.00668	0	0	0	0.010557	0.0031724	0.0010336	0	0.045708	0.011252	0.00080698	0.015994	0	0.0035015	0	0.005573	0.0043984	0.0046575	0.00063437	0.0078606	0	0	0	0.0038485	0	0.0025991
F1-S	0.00088815	0	0.0094663	0	0.0013291	0.15748	0	0	0	0.028846	0.005729	0.0017023	0	0	0	0	0	0	0.00080654	0	0	0	0	0.0016779	0	0	0	0.00052794	0.00074861	0.00071015	0	0.014996	0.0022478	0.00051774	0.018252	0	0.00081725	0	0.00092469	0.00090983	0	0.00073816	0	0	0	0.0006109	0.0014858	0	0.0008744
F1-T	0.079548	0.0012519	0.019088	0.00078162	0.0075893	0.015252	0	0.0036447	0	0.0029101	0.0022671	0.016527	0.002557	0	0	0	0	0	0.031703	0	0	0	0.0015381	0.0037942	0	0	0	0.0043309	0.0033136	0.0043178	0.00076023	0.048334	0.016216	0.021542	0.017358	0	0.0019204	0.00082409	0.00099148	0.0010746	0.0016081	0.0011209	0.0023832	0	0	0.0012702	0.00561	0.0022847	0.0027149
F1-U	0	0	0	0	0	0	0.72496	0.0095282	0	0.001667	0.00063224	0	0.0026514	0	0	0	0	0	0.051967	0.0013766	0	0	0	0	0	0	0	0	0	0.001778	0.0047608	0	0	0	0	0.001884	0	0	0	0	0	0	0	0	0.0015037	0.037918	0	0.068937	0
F2-V	0.12141	0.00073077	0.013044	0.002108	0.001288	0.0075222	0.026377	0.00052287	0	0.014684	0.00721	0.0060553	0.0019804	0	0	0	0	0	0.0062479	0	0	0	0	0.0011056	0	0	0	0.0023005	0.0014272	0.0048264	0.0010927	0.01045	0.0036146	0.002201	0.028292	0	0.0025351	0	0.0012562	0.0010442	0.00091966	0.0018599	0.00072469	0	0	0.0031768	0.0010224	0.0055843	0.00068935
F2-W	0.0027864	0.0045736	0.017713	0.0030012	0.00099135	0.090294	0.0018855	0	0	0.0256	0.0040364	0.0016435	0	0	0	0	0	0	0.0020998	0	0	0	0	0.0011733	0	0	0	0.0045535	0.0036403	0.0025819	0	0.019532	0.0077377	0.01006	0.026349	0	0.0014308	0	0.00064855	0.0015506	0	0.00072325	0.00095907	0	0	0	0.001416	0.00075782	0.00067426
F2-X	0.0039113	0.03386	0.011094	0.0088117	0.0029112	0.0048009	0	0.00073391	0	0.0042787	0.0034987	0.0055555	0	0	0	0	0	0	0.0025659	0	0	0	0.0014561	0.014175	0	0	0	0.0073334	0.0017235	0.0045431	0	0.0088973	0.025635	0.01927	0.017578	0	0.0024152	0	0.0012697	0.002489	0.0028174	0.0024647	0.0014469	0	0	0	0.0046844	0.0017337	0.0059614
F2-Y	0.0017141	0.04277	0.0046686	0.0072022	0.0016908	0.049063	0	0	0	0.0089513	0.0038399	0.0031547	0	0	0	0	0	0	0.0034456	0	0	0	0	0.003141	0	0	0	0.008937	0.0058179	0.00055996	0	0.0047363	0.018733	0.0057294	0.010117	0	0.0016714	0	0.0037998	0.0086251	0.0095855	0.0064505	0.0078398	0	0	0	0.0043849	0	0.0024879
[truncated: 162 more columns]

## Sheet: uhg_HGS_90_species
Set Name	Mitsuokella multacida	Bacteroides cellulosilyticus	Roseburia intestinalis	Bifidobacterium gallicum	Clostridium ramosum	Bacteroides coprophilus	Raoultella ornithinolytica	Catenibacterium mitsuokai	Laribacter hongkongensis	Bacteroides plebeius	Bacteroides coprocola	Dorea formicigenerans	Citrobacter koseri	Lactobacillus acidophilus	Lactobacillus brevis	Lactobacillus buchneri	Lactobacillus casei	Lactobacillus delbrueckii	Escherichia coli	Clostridium paraputrificum	Lactobacillus hilgardii	Lactobacillus plantarum	Clostridium asparagiforme	Clostridium methylpentosum	Fusobacterium sp. 2_1_31	Lactobacillus gasseri	Lactobacillus paracasei	Bacteroides caccae	Eubacterium hallii	Clostridium hylemonae	Escherichia albertii	Eubacterium rectale	Eubacterium siraeum	Ruminococcus bromii	Eubacterium ventriosum	Providencia rettgeri	Providencia stuartii	Lactobacillus fermentum	Bacteroides sp. 1_1_6	Bacteroides sp. 2_1_16	Bacteroides sp. 2_1_22	Bacteroides sp. 2_1_33B	Bacteroides sp. 2_2_4	Lactobacillus ruminis	Lactobacillus salivarius	Citrobacter sp. 30_2	Bacteroides capillosus	Escherichia sp. 3_2_53FAA	Clostridium bolteae
F1T1Le1	0.0023502	0.0016956	0.0062509	0	0.0024776	0.023138	0	0	0	0.0042348	0.0019167	0.0024367	0	0	0	0	0	0	0.00073615	0	0	0	0.0010337	0.0060358	0	0	0	0.0084811	0.0056344	0.0023115	0	0.0047227	0.1635	0.015793	0.063675	0	0.0022554	0	0.0064493	0.002148	0.0055181	0.0034723	0.0052487	0	0	0	0.014252	0	0.00071242
F1T2Le1	0.006577	0.023372	0.0053386	0	0.0032413	0.0029928	0	0	0	0.0018247	0.0031411	0.0029698	0	0	0	0	0	0	0.00052794	0	0	0	0.0008371	0.0042571	0	0	0	0.0032254	0.005053	0.0013423	0	0.017508	0.078718	0.044133	0.019784	0	0.0014125	0	0.0015227	0.0077736	0.00063602	0.0078947	0.0014178	0	0	0	0.036055	0	0.00060874
F1MOv1	0	0.018609	0.014117	0	0.0022944	0.045929	0	0	0	0.0058935	0.001912	0.0044423	0	0	0	0	0	0	0.042905	0	0	0	0.00080936	0.0054543	0	0	0	0.0023076	0.0015561	0.0011161	0	0.033517	0.003798	0.019127	0.01616	0	0.0028029	0	0.0065878	0.0021691	0.0088063	0.00093336	0.0047454	0	0	0	0.03218	0.00087566	0.00087392
F2T1Le1	0.0026737	0.0026308	0.0042262	0	0.00065413	0.064125	0	0	0	0.0077849	0.0042088	0.01003	0	0	0	0	0	0	0	0	0	0	0.00097229	0.0028163	0	0	0	0.0045527	0.00088608	0	0	0.022849	0.00074058	0	0.0027603	0	0.0010882	0	0.0076147	0.0037166	0.023513	0.0037446	0.0086946	0	0	0	0.0019953	0	0.00078539
F2T2Le1	0	0	0.020215	0	0.0064	0.050701	0	0	0	0.00052545	0	0.016344	0	0	0	0	0	0	0.0030676	0	0	0	0.00060597	0.0079363	0	0	0	0.001847	0.0044834	0	0	0.32925	0.0036697	0.0014298	0.011189	0	0.0024274	0	0	0.0021026	0	0	0	0	0	0	0.00081656	0	0.0012086
F2MOb1	0.00088665	0.0016347	0.034828	0	0.0015081	0.029115	0	0.00056885	0	0.090903	0.013494	0.0058344	0	0	0	0	0	0	0.00052738	0	0	0	0.00066467	0.0018497	0	0.0005589	0	0.0020778	0.0025257	0.0014107	0	0.04748	0.0080873	0.059343	0.018922	0	0.0076631	0	0.0049759	0.0016698	0.0027931	0.0034079	0.002959	0	0	0	0.0020043	0	0.00063238
F3T1Le1	0.00075718	0.0013839	0.024688	0	0.0023861	0.044363	0	0	0	0.0051808	0.0061209	0.0058816	0	0	0	0	0	0	0	0	0	0	0.0013481	0.0051816	0	0	0	0.0027009	0.0038283	0.0010844	0	0.033152	0.023447	0.0027597	0.014549	0	0.0062162	0	0.00092927	0.00056521	0.00062787	0.0015832	0.00067903	0	0	0	0.0018934	0	0.00066529
F3T2Le1	0.00090561	0.001135	0.014407	0	0.0026138	0.025828	0	0	0	0.016554	0.006813	0.0091892	0	0	0	0	0	0	0	0	0	0	0.0019136	0.0034165	0	0	0	0.0037165	0.0043435	0.0016925	0	0.054493	0.014637	0.066767	0.014882	0	0.0023753	0	0.0013565	0.00098711	0.0018159	0.00082266	0.0021437	0	0	0	0.0046133	0	0.00074519
F3MOv1	0.00081859	0.0056355	0.034672	0	0.0020587	0.044852	0	0	0	0.005801	0.0020016	0.0087203	0	0	0	0	0	0	0.00075292	0	0	0	0.00077879	0.004871	0	0	0	0.0017466	0.0035678	0.00077417	0	0.037537	0.0074009	0.026661	0.015076	0	0.0074192	0	0.0021261	0	0.003034	0	0.0058696	0	0	0	0.0040614	0	0
F7T1Ob1	0.00050972	0.0032371	0.027	0.0021248	0.0017995	0.049209	0	0	0	0.010799	0.005256	0.006486	0	0	0	0	0	0	0.0028911	0	0	0	0.00066614	0.0037226	0	0	0	0.0041701	0.00064328	0.003121	0	0.040623	0.0022146	0.00051981	0.0025658	0	0.0061571	0	0.0059338	0.0030611	0.008934	0.0046676	0.013423	0	0	0	0.0014363	0	0.00074985
F7T2Ob1	0.0011069	0.0021582	0.013309	0	0.0016652	0.013754	0	0	0	0.0028639	0.0027811	0.0038298	0	0	0	0	0	0	0	0	0	0	0.00070393	0.0027159	0	0	0	0.0014076	0.0011555	0.0022735	0	0.035567	0.006404	0.043319	0.014506	0	0.0029344	0	0.0018975	0.0010625	0.0037952	0.0056683	0.0030531	0	0	0	0.0012749	0	0
F7MOb1	0.00074233	0.0029789	0.030358	0	0.0025076	0.074083	0	0	0	0.023356	0.010426	0.0075361	0	0	0	0	0	0	0	0	0	0	0	0.0040043	0	0	0	0.0021478	0.00085776	0.0013893	0	0.055875	0.0026579	0.0024755	0.0094116	0	0.0057907	0	0.006235	0.0015222	0.0050999	0.0033598	0.0070468	0	0	0	0.002043	0	0.00051525
F10T1Ob1	0.0013681	0.00095572	0.017745	0.0087648	0.0029046	0.028383	0	0.00060078	0	0.0069337	0.0011795	0.017792	0	0	0	0	0	0	0	0.00069868	0	0	0.001217	0.01182	0	0	0	0.0029339	0.0098425	0.0087973	0	0.073157	0.011376	0.040367	0.032695	0	0.0032245	0	0	0	0.00090127	0.0007008	0.00075192	0	0	0	0.0016902	0	0.00068901
F10T2Ob1	0	0	0.0082737	0.0089969	0.0014134	0	0	0	0	0.0053639	0.0012815	0.013864	0	0	0	0	0	0	0.0020065	0	0	0	0.0010132	0.0042486	0	0	0	0.0019087	0.0030172	0.015454	0	0.0083715	0.003928	0.0046755	0.034516	0	0.0044195	0	0.0011877	0.0028776	0.0035872	0.0016727	0.0053146	0	0	0	0.00072018	0	0.0029565
F10MOv1	0.0029055	0.0046568	0.011997	0	0.0028136	0.023928	0	0	0	0.054843	0.012301	0.0019939	0	0	0	0	0	0	0	0	0	0	0.00081426	0.005731	0	0	0	0.0067206	0.002105	0.00096492	0	0.092492	0.013603	0.017004	0.02277	0	0.001903	0	0.00547	0.0031264	0.0020708	0.0039072	0.0043219	0	0	0	0.0082192	0	0.0011676
F15T1Ob1	0.00062075	0	0.016488	0.0031863	0.002393	0.012679	0	0.016112	0	0.0036158	0.0020166	0.024297	0	0	0	0	0	0	0	0	0	0	0.0020282	0.0070539	0	0	0	0.0027408	0.0075352	0.0019881	0	0.097693	0.0035075	0.0011436	0.0085233	0	0.0025089	0	0.00063712	0.0016737	0.00071799	0	0.0028219	0	0	0	0.00097055	0	0.0023561
F15T2Ob1	0	0	0.022795	0.015004	0.002748	0.0048648	0	0	0	0.0029497	0.00321	0.016747	0	0	0	0	0	0	0	0	0	0	0.0016401	0.0016667	0	0	0	0	0.010848	0.00057972	0	0.2363	0.0086338	0.035584	0.0043804	0	0.0011926	0	0	0	0	0	0	0	0	0	0	0	0.0014075
F15MOb1	0.0023692	0.00051179	0.0027502	0.0034158	0.00521	0.010078	0	0	0	0.0028839	0.0019388	0.011241	0	0	0	0	0	0	0.0068216	0	0	0	0.00082103	0.0044276	0	0.00055725	0	0.0035993	0.0034982	0.011093	0	0.0029405	0.0036155	0.0015224	0.0054959	0	0.00092144	0	0.0029792	0.0017369	0.0030282	0.001411	0.0023912	0	0	0	0.0033075	0	0.0011703
[truncated: 162 more columns]

## Sheet: hg_HGS_75_species
Set Name	Mitsuokella multacida	Bacteroides cellulosilyticus	Roseburia intestinalis	Bifidobacterium gallicum	Clostridium ramosum	Bacteroides coprophilus	Raoultella ornithinolytica	Catenibacterium mitsuokai	Laribacter hongkongensis	Bacteroides plebeius	Bacteroides coprocola	Dorea formicigenerans	Citrobacter koseri	Lactobacillus acidophilus	Lactobacillus brevis	Lactobacillus buchneri	Lactobacillus casei	Lactobacillus delbrueckii	Escherichia coli	Clostridium paraputrificum	Lactobacillus hilgardii	Lactobacillus plantarum	Clostridium asparagiforme	Clostridium methylpentosum	Fusobacterium sp. 2_1_31	Lactobacillus gasseri	Lactobacillus paracasei	Bacteroides caccae	Eubacterium hallii	Clostridium hylemonae	Escherichia albertii	Eubacterium rectale	Eubacterium siraeum	Ruminococcus bromii	Eubacterium ventriosum	Providencia rettgeri	Providencia stuartii	Lactobacillus fermentum	Bacteroides sp. 1_1_6	Bacteroides sp. 2_1_16	Bacteroides sp. 2_1_22	Bacteroides sp. 2_1_33B	Bacteroides sp. 2_2_4	Lactobacillus ruminis	Lactobacillus salivarius	Citrobacter sp. 30_2	Bacteroides capillosus	Escherichia sp. 3_2_53FAA	Clostridium bolteae
s7	0.013117	0	0.0095602	0.0045618	0.0016213	0	0	0.0090277	0	0	0	0.012899	0	0	0	0	0	0	0.0015368	0.00087349	0	0	0.0029491	0.0041641	0	0	0	0.0088229	0.0047526	0.004345	0	0.0087545	0.01653	0.0094403	0.0062748	0	0.00063214	0.0010004	0	0	0	0	0	0.0030035	0.0019972	0	0.0037704	0	0.0032478
s8	0.0015763	0	0.025178	0.00060066	0.0069771	0	0	0.0016162	0	0	0	0.042176	0	0	0	0	0	0	0.0013208	0	0	0	0.0010321	0.012375	0	0	0.00090046	0.0030799	0.015575	0.0037422	0	0.031449	0.020476	0.035944	0.0064272	0	0.00079777	0	0	0	0	0	0	0	0	0	0.0019881	0	0.0027662
[truncated: 162 more columns]

## Sheet: jhg_HGS_75_species
Set Name	Mitsuokella multacida	Bacteroides cellulosilyticus	Roseburia intestinalis	Bifidobacterium gallicum	Clostridium ramosum	Bacteroides coprophilus	Raoultella ornithinolytica	Catenibacterium mitsuokai	Laribacter hongkongensis	Bacteroides plebeius	Bacteroides coprocola	Dorea formicigenerans	Citrobacter koseri	Lactobacillus acidophilus	Lactobacillus brevis	Lactobacillus buchneri	Lactobacillus casei	Lactobacillus delbrueckii	Escherichia coli	Clostridium paraputrificum	Lactobacillus hilgardii	Lactobacillus plantarum	Clostridium asparagiforme	Clostridium methylpentosum	Fusobacterium sp. 2_1_31	Lactobacillus gasseri	Lactobacillus paracasei	Bacteroides caccae	Eubacterium hallii	Clostridium hylemonae	Escherichia albertii	Eubacterium rectale	Eubacterium siraeum	Ruminococcus bromii	Eubacterium ventriosum	Providencia rettgeri	Providencia stuartii	Lactobacillus fermentum	Bacteroides sp. 1_1_6	Bacteroides sp. 2_1_16	Bacteroides sp. 2_1_22	Bacteroides sp. 2_1_33B	Bacteroides sp. 2_2_4	Lactobacillus ruminis	Lactobacillus salivarius	Citrobacter sp. 30_2	Bacteroides capillosus	Escherichia sp. 3_2_53FAA	Clostridium bolteae
In-A	0	0.00058866	0.043799	0	0.0059477	0.14334	0	0	0	0.042134	0.00738	0.0054056	0	0	0	0	0	0	0.00050999	0	0	0	0	0.0027992	0	0	0	0.0021382	0	0	0	0.21476	0.0028832	0.0020093	0.0013933	0	0.0013517	0	0.0029817	0.0043872	0.00073673	0.0027682	0.0030441	0	0	0	0.0016419	0	0.0017962
In-B	0	0	0	0.036371	0	0	0	0	0	0	0	0	0	0	0	0	0	0	0.0017261	0	0	0	0	0	0	0	0	0	0	0	0	0	0	0	0	0	0	0	0	0	0	0	0	0	0	0	0	0	0
In-D	0.01256	0.084049	0.011272	0.0052203	0.0017538	0.013926	0	0	0	0.11129	0.11733	0.0037669	0	0	0	0	0	0	0	0	0	0	0.0017077	0.0025502	0	0	0	0.0046613	0.0009459	0.0041027	0	0.033634	0.0051806	0.0041089	0.01288	0	0.0011761	0	0.0011206	0.00050917	0	0.0034302	0.0015005	0	0	0	0.009012	0	0.00088855
In-E	0	0	0.0014314	0.0064388	0	0	0	0.00066837	0	0	0	0.0027607	0	0	0	0	0	0	0	0	0	0	0	0.00093889	0	0	0	0	0.0005287	0.00083788	0	0	0	0	0.00050534	0	0	0	0	0	0	0	0	0	0	0	0	0	0
In-M	0	0	0.00126	0.00074905	0.002163	0	0.0015558	0.0091515	0	0	0	0.0050431	0.0032644	0	0	0	0.00061158	0	0.38101	0.0005689	0	0	0.0029021	0.0010314	0	0	0	0.00070524	0.00054369	0.0028131	0.0006527	0.00090436	0	0	0.0030776	0	0.00071087	0	0	0	0	0	0	0	0	0.0076078	0.0012391	0.028783	0.0053164
In-R	0.0010243	0.0050063	0.029133	0.001178	0.0035274	0.07073	0	0.0010323	0	0.0050652	0.0050561	0.01003	0	0	0	0	0	0	0.010759	0	0	0	0.0012969	0.0043211	0	0	0	0.0045325	0.004318	0.0013666	0	0.051146	0.0097118	0.00075244	0.017618	0	0.005619	0	0.004072	0.0083113	0.0033485	0.00076945	0.0060677	0	0	0	0.0022743	0	0.0021562
F1-S	0.00096218	0.00084455	0.0066697	0	0.0019696	0.15562	0	0	0	0.023131	0.0037921	0.0026112	0	0	0	0	0	0	0.0012883	0	0	0	0.0014176	0.0015003	0	0	0	0.0018834	0.0010205	0.00089123	0	0.01748	0.0022204	0.00061122	0.017661	0	0.0011306	0	0.00094065	0.0011498	0	0.00079372	0	0	0	0	0.0021892	0	0.0017058
F1-T	0.071603	0.00084821	0.015288	0.0016149	0.0058619	0.01366	0	0.0054015	0.00057022	0.0022566	0.0026504	0.012278	0.0012462	0	0	0	0	0	0.027259	0	0	0	0.0027854	0.0054502	0	0	0	0.0077515	0.0052864	0.0071268	0	0.046336	0.017364	0.023704	0.018955	0	0.0016205	0.0015816	0.0014022	0.0011712	0.00063861	0.00079587	0.0016232	0	0	0.00088031	0.010926	0.00055426	0.0026851
F1-U	0	0	0	0	0	0	0.5592	0.015895	0	0	0	0	0.023865	0	0	0	0	0	0.081576	0.0044946	0	0	0.00076849	0	0	0	0	0	0	0	0.0055796	0.0005549	0.00050377	0	0.00071755	0.00077333	0	0	0	0	0	0	0	0	0	0.070784	0	0.070076	0
F2-V	0.098154	0.0019095	0.0088756	0.0023975	0.0013359	0.0060355	0.015984	0.0011773	0	0.009811	0.0071064	0.0051861	0.0026096	0	0	0	0	0	0.007839	0	0	0	0.0012942	0.0023744	0	0	0	0.0045048	0.0018245	0.0043291	0.0016794	0.0097258	0.002947	0.0011568	0.021624	0	0.0028957	0	0.0011657	0.00096387	0.00064193	0.0025678	0.00078639	0	0	0.0057429	0.0046485	0.006622	0.00083612
F2-W	0.0019625	0.0041766	0.01285	0.0039796	0.00090326	0.087919	0.0014003	0.00068948	0	0.019753	0.0075901	0.0021431	0	0	0	0	0	0	0.0025599	0	0	0	0.0013888	0.0016663	0	0	0	0.0059197	0.0044868	0.0044543	0	0.022168	0.009402	0.0089258	0.018108	0	0.001481	0	0.00051258	0.0021049	0	0.00064624	0.00059524	0	0	0	0.003905	0	0.00064609
F2-X	0.0046343	0.017907	0.010784	0.010899	0.0038887	0.00548	0	0.00070087	0.00077235	0.0032883	0.0035652	0.0045591	0	0	0	0	0	0	0.0035771	0.00076067	0	0	0.0047187	0.011354	0	0	0	0.016678	0.0028645	0.0070928	0	0.0067119	0.020074	0.021522	0.018333	0	0.0022995	0	0.00075659	0.0019007	0.0017398	0.0024726	0.00076527	0	0	0	0.019566	0	0.0053485
F2-Y	0.001907	0.021362	0.0045007	0.0087773	0.001507	0.052974	0	0.00055141	0	0.0068453	0.0060548	0.0046024	0.0005076	0	0	0	0	0	0.0030804	0	0	0	0.0010777	0.0035924	0	0	0	0.0066695	0.0073857	0.0013237	0	0.0037431	0.015104	0.004795	0.010285	0	0.0016668	0	0.0028868	0.010425	0.0073406	0.008311	0.0058372	0	0	0	0.006575	0	0.0026605
[truncated: 162 more columns]

## Sheet: uhg_HGS_75_species
Set Name	Mitsuokella multacida	Bacteroides cellulosilyticus	Roseburia intestinalis	Bifidobacterium gallicum	Clostridium ramosum	Bacteroides coprophilus	Raoultella ornithinolytica	Catenibacterium mitsuokai	Laribacter hongkongensis	Bacteroides plebeius	Bacteroides coprocola	Dorea formicigenerans	Citrobacter koseri	Lactobacillus acidophilus	Lactobacillus brevis	Lactobacillus buchneri	Lactobacillus casei	Lactobacillus delbrueckii	Escherichia coli	Clostridium paraputrificum	Lactobacillus hilgardii	Lactobacillus plantarum	Clostridium asparagiforme	Clostridium methylpentosum	Fusobacterium sp. 2_1_31	Lactobacillus gasseri	Lactobacillus paracasei	Bacteroides caccae	Eubacterium hallii	Clostridium hylemonae	Escherichia albertii	Eubacterium rectale	Eubacterium siraeum	Ruminococcus bromii	Eubacterium ventriosum	Providencia rettgeri	Providencia stuartii	Lactobacillus fermentum	Bacteroides sp. 1_1_6	Bacteroides sp. 2_1_16	Bacteroides sp. 2_1_22	Bacteroides sp. 2_1_33B	Bacteroides sp. 2_2_4	Lactobacillus ruminis	Lactobacillus salivarius	Citrobacter sp. 30_2	Bacteroides capillosus	Escherichia sp. 3_2_53FAA	Clostridium bolteae
F1T1Le1	0.0033773	0.0049191	0.0036953	0	0.0015368	0.013106	0	0	0	0.0035982	0.0019564	0.0024454	0	0	0	0	0	0	0.00058931	0	0	0	0.0024368	0.004325	0	0	0	0.023269	0.01678	0.0031631	0	0.0026567	0.1284	0.014491	0.054986	0	0.0017379	0	0.0075688	0.0019949	0.0030082	0.0032123	0.0044675	0	0	0	0.023399	0	0.00074345
F1T2Le1	0.0082534	0.032457	0.0034548	0	0.0024143	0.0021204	0	0	0	0.0036893	0.0035849	0.0035135	0	0	0	0	0	0	0	0	0	0	0.0013124	0.0034089	0	0	0	0.0075029	0.0069511	0.0024065	0	0.016011	0.067161	0.045646	0.01896	0	0.00082027	0	0.0010702	0.0069548	0	0.0061088	0.0012731	0	0	0	0.036698	0	0
F1MOv1	0	0.027684	0.01069	0	0.0016245	0.032763	0	0	0	0.0046624	0.0044301	0.0046967	0	0	0	0	0	0	0.037491	0	0	0	0.0013123	0.0034043	0	0	0	0.0041999	0.0019639	0.0014671	0	0.035154	0.0031352	0.025996	0.022271	0	0.0036441	0	0.0096115	0.0030351	0.005025	0.00149	0.0048442	0	0	0	0.030804	0.0024191	0.00080948
F2T1Le1	0.0034733	0.0037676	0.002154	0.00057496	0	0.036287	0	0	0	0.0046648	0.0047324	0.011608	0	0	0	0	0	0	0	0	0	0	0.001274	0.0014369	0	0	0	0.010334	0.00053331	0	0	0.025206	0.00057151	0	0.0030337	0	0.0012381	0	0.0089407	0.0051489	0.017692	0.0037881	0.015817	0	0	0	0.001552	0	0.0013976
F2T2Le1	0	0	0.0098311	0	0.0035279	0.038065	0	0.00079198	0	0.00080129	0	0.027415	0	0	0	0	0	0	0.0023464	0	0	0	0.001198	0.004173	0	0	0	0.0020017	0.0060246	0	0	0.32545	0.003171	0.00084624	0.016945	0	0.0026868	0	0	0.0031059	0	0	0	0	0	0	0.001395	0	0.0013863
F2MOb1	0.0014249	0.003632	0.029672	0	0.0008487	0.024455	0	0	0	0.07649	0.0085815	0.010856	0	0	0	0	0	0	0	0	0	0	0.0012356	0.0014725	0	0.00060539	0	0.0036547	0.0041034	0.0010441	0	0.04439	0.0058985	0.059974	0.020934	0	0.007875	0	0.0047853	0.00095392	0.0015863	0.0029887	0.0030137	0	0	0	0.0025557	0	0.0011233
F3T1Le1	0.0015042	0.0019488	0.020438	0	0.0012138	0.035688	0	0	0	0.004544	0.0084731	0.010616	0	0	0	0	0	0	0	0	0	0	0.0017448	0.0029136	0	0	0	0.0051765	0.0062398	0.0017016	0	0.034876	0.020942	0.0030792	0.017311	0	0.0072001	0	0.0010665	0	0	0.001375	0.0006467	0	0	0	0.0038286	0	0.00054078
F3T2Le1	0.0017999	0.0034208	0.008735	0.00065987	0.0012365	0.01836	0	0	0	0.016532	0.0059279	0.014225	0	0	0	0	0	0	0	0	0	0	0.0024782	0.0026041	0	0	0	0.0062637	0.0063973	0.0018245	0	0.05281	0.010975	0.077345	0.018351	0	0.0026564	0	0.0016861	0.00058934	0.0018069	0.00072197	0.0040621	0	0	0	0.0068743	0	0.00054719
F3MOv1	0.0015665	0.003461	0.02633	0	0.0013033	0.027324	0	0	0	0.0075571	0.0026764	0.010527	0	0	0	0	0	0	0.00057142	0	0	0	0.0010278	0.0028429	0	0	0	0.0035069	0.0039484	0.00099642	0	0.037562	0.0067106	0.037695	0.017799	0	0.0089249	0	0.0026146	0	0.0033427	0	0.010268	0	0	0	0.003639	0	0
F7T1Ob1	0.00052622	0.005592	0.025379	0.0055144	0.0013053	0.037418	0	0	0	0.0090057	0.0079213	0.0079858	0	0	0	0	0	0	0.0026572	0	0	0	0.0010802	0.0026592	0	0	0	0.0087867	0.0006057	0.0049327	0	0.03984	0.0019078	0	0.0022756	0	0.0067982	0	0.0070273	0.0035002	0.0093799	0.0064284	0.018127	0	0	0	0.001496	0	0.00094118
F7T2Ob1	0.0020563	0.0027939	0.0095107	0.00083592	0.0014418	0.010419	0	0	0	0.0025371	0.0036359	0.0054592	0	0	0	0	0	0	0	0	0	0	0.0010582	0.0016538	0	0	0	0.0027707	0.0012912	0.0033222	0	0.037527	0.0050128	0.05027	0.013312	0	0.0032598	0	0.0021302	0.0011508	0.0019363	0.0077907	0.0043954	0	0	0	0.0020467	0	0
F7MOb1	0.0008183	0.0055432	0.024967	0	0.0016371	0.054372	0	0	0	0.025139	0.011324	0.0082957	0	0	0	0	0	0	0	0	0	0	0.00099434	0.00279	0	0	0	0.0050201	0.00078979	0.0016907	0	0.057253	0.0021279	0.0027323	0.0079403	0	0.0068951	0	0.0082625	0.0013322	0.0032844	0.0049894	0.0096915	0	0	0	0.0028841	0	0.0007115
F10T1Ob1	0.0021784	0.0010265	0.0091891	0.01691	0.0019892	0.020475	0	0	0	0.0074585	0.00096399	0.024303	0	0	0	0	0	0	0	0.0007835	0	0	0.0018935	0.0095883	0	0	0	0.0043755	0.012827	0.010164	0	0.079502	0.0084122	0.050262	0.036797	0	0.0026375	0	0	0	0	0	0.0010098	0	0	0	0.0036149	0	0.0008036
F10T2Ob1	0	0.00064838	0.0067397	0.023429	0.0014285	0	0	0	0	0.0038006	0.00087021	0.016397	0	0	0	0	0	0	0.0014551	0	0	0	0.0015577	0.004639	0	0	0	0.0023285	0.002201	0.01418	0	0.010026	0.0032883	0.0082984	0.031623	0	0.0032617	0	0.00055458	0.0035974	0.0040197	0.0022913	0.0060078	0	0	0	0.0019424	0	0.0028223
F10MOv1	0.0035214	0.0091531	0.005755	0	0.0023316	0.011314	0	0	0	0.049198	0.0086235	0.0028745	0	0	0	0	0	0	0	0	0	0	0.0014692	0.0039196	0	0	0	0.011393	0.0037653	0.0007574	0	0.095218	0.010311	0.018435	0.023383	0	0.0015987	0	0.0069385	0.0035718	0.0013409	0.0038964	0.0049393	0	0	0	0.009029	0	0.0013021
F15T1Ob1	0.0010824	0	0.0099623	0.0045812	0.0015312	0.0066936	0	0.01727	0	0.0038472	0.0019333	0.033126	0	0	0	0	0	0	0	0	0	0	0.0020924	0.0049661	0	0	0	0.0027473	0.010016	0.0020696	0	0.10154	0.0027632	0.00079135	0.0080685	0	0.0024569	0	0.00061528	0.001873	0.00072361	0	0.0037756	0	0	0	0.0019076	0	0.0022408
F15T2Ob1	0	0	0.013626	0.029273	0.0013096	0.0035066	0	0	0	0.0037748	0.0031987	0.021332	0	0	0	0	0	0	0	0	0	0	0.0029123	0.0021586	0	0	0	0	0.014727	0.00065493	0	0.2287	0.0073058	0.037687	0.0057927	0	0.0022204	0	0	0	0	0	0	0	0	0	0	0	0.00068844
F15MOb1	0.0043409	0.00077463	0.0023612	0.0079764	0.0034559	0.0073267	0	0	0	0.0032376	0.0019866	0.012185	0	0	0	0	0	0	0.0060021	0	0	0	0.0015205	0.004289	0	0.00054619	0	0.0064741	0.0042147	0.01515	0	0.0020528	0.004478	0.0022772	0.0046227	0	0	0	0.0032501	0.0017107	0.00162	0.00098238	0.0024016	0	0	0	0.0061128	0	0.0012742
[truncated: 162 more columns]
